# Supplementary material for: Further delineation of the SCAF4-associated neurodevelopmental disorder
Source: Eur J Hum Genet. 2024 Dec 12;33(5):588–94. doi: 10.1038/s41431-024-01760-2 (PMC12048650; doi:10.1038/s41431-024-01760-2)
Supplement: Supplementary file 1 — Supplementary Table S1 [file 41431_2024_1760_MOESM1_ESM.xlsx]

## Sheet: Supplement S1
Individual	1	2	3 (F1)	4 (F1)	5	6	7	8	9	10	11	12	13	14	15	16	17	18	19	20 (F2)	21 (F2)	22 (F2)	23	24	25	26	27 (F3)	28 (F3)	29 (F3)	30 (F3)	31	32	33	34	35	36 (F4)	37 (F4)	38	39	40	41	42	43	44 (F5)	45 (F5)		46	47	48
Family History	no learning difficulties in parents, father with low school level	unknown (proband adopted at 3.5 years)	parents unaffected (father: single self-resolving cluster of seizures as a child); similarly affected identical twin brother.	parents unaffected (father: single self-resolving cluster of seizures as a child); similarly affected identical twin brother.	unremarkable	mother: special school, Myotonia Congenita Thomsen	unremarkable	father: special primary school, later normal job training	unremarkable	adopted, biological mother with ADHD and developmental delay; older sister with developmental delay, younger half-brother with ADHD	non-consanguinous parents, three healthy sisters, one paternal aunt died postnatally	NA	parents healthy, uncle with epilepsy, aunt with mild ID	father with low school level and learning disabilities, mother with NF1 with molecular confirmation (17q11.2 deletion)	unsuspicious, healthy sister	father with learning difficulties and behavioral anomalies	anxiety, depression in multiple relatives	unremarkable	unremarkable	brother and mother also affected (see individuals 21 and 22)	brother and mother also affected (see individuals 20 and 22)	both sons affected (see individuals 20 and 21)	unremarkable	parental consanguinity (first cousins). Two healthy brothers. Maternal half-sister: Myopia, Normal development. Very tall. Mother: Healthy. Maternal uncle: With developmental disabilities, possibly due to anoxic birth injury. Paternal half-brother with Down syndrome, died at 7yo. Father: DM, HTN	NA	father: shy and lacking eye contact.	two siblings and father also affected (see individuals 28, 29, 30)	two siblings and father also affected (see individuals 27, 29, 30)	three children affected (see individuals 27, 28, 30)	two siblings and father also affected (see individuals 27, 28, 29)	mother: migraine, otherwise healthy parents	adopted, no information on mother, father with ID and alcohol use disorder, sister with no significant medical/intellectual concerns	unremarkable	unremarkable	mother: learning difficulties	brother with the same variant (individual 37), not maternally inherited, father not available	brother with the same variant (individual 36), not maternally inherited, father not available	mother and sister have PCO, mother has type 2 diabetes, older brother (39 years old) is being investigated for adrenalin disorder, congenital heart defect, speech delay, reading difficulties	product of full-term lower cesarian section with uneventful course. Parents consanguineous and healthy, have 2 healthy boys and 1 girl with microcephaly	parents both unaffected	father with epilepsy and apparently normal intelligence, not tested	unremarkable; mother: no history of developmental delay	father (not available): epilepsy, DD/ID; mother: DD/learning problems	daughter also affected (individual 45)	mother also affected (individual 44)		unremarkable	unremarkable	unremarkable
Sex	male	female	male	male	male	male	female	female	male	male	female	female	female	male	female	male	male	male	male	male	male	female	female	male	male	male	male	female	male	male	male	male	female	male	female	male	male	male	male	female	female	male	male	female	female		female	male	male
Age at last investigation	10 years 4 months	12 years 5 months	7 years 3 months	8 years 5 months	2 years	28 years	19 years	3 years	8 years 11 months	15 years 7 months	11 years	12 years 1 month	4 years	16 years 4 months (growth measurements at 14 years 11 months)	10 years 11 months	15 years	15 years	13 years	9 years	15 years 11 months	20 years 1 month	46 years 10 months	6 years 3 months	12 years	5 years 7 months	15 years	9 years (growth measurement at 4 years 2 months)	9 years (growth measurement at 5 years 10 months)	47 years	13 years	4 years	16 years	3 years	11 years	14 years 7 months	10 years	12 years	14 years six months	6 years	10 years six months	11 years	9 years	13 years 10 months	39 years	10 years		12 years 2 months	12 years 9 months	7 years 5 months
variant in SCAF4 (NM_020706.2, NP_065757.1)	c.31-1G>A, p.?	c.158delT, p.(Lys53Serfs*13)	c.299_302del p.(Tyr100Phefs*10)	c.299_302del p.(Tyr100Phefs*10)	c.521dup p.(Ala176Serfs*9)	c.571C>T, p.(Gln191*)	c.697C>T, p.(Gln233*)	c.768del, p.(Phe257fs*89)	c.836_839del p.(Lys279Argfs*66)	c.839_840del, p.(Glu280Glyfs*82)	c.1045C>T, p.(Gln349*)	c.1068+3A>G, r.960_1068del109, p.Phe320Leufs*27 (RNA analysis)	c.1064_1068+12del, p.?	c.1276C>T, p.(Arg426*)	c.1295_1296del (mosaicism; 8% in blood), p.(Arg432Lysfs*5)	c.1322G>C, p.(Arg441Thr) / mRNA study: exon 11 skipping p.Glu413Valfs*8	c.1339C>T, p.(Arg447*)	c.1339C>T p.(Arg447*)	c.1363C>T, p.(Arg455*)	c.1378C>T, p.(Arg460*)	c.1378C>T, p.(Arg460*)	c.1378C>T, p.(Arg460*)	c.1450C>T p.(Arg484*)	c.1450C>T, p.(Arg484*)	c.1457_1458del, p.(Lys486Argfs*49)	c.1463_1466del, p.(Arg488Asnfs*10)	c.1463_1466del, p.(Arg488Asnfs*10)	c.1463_1466del, p.(Arg488Asnfs*10)	c.1463_1466del, p.(Arg488Asnfs*10)	c.1463_1466del, p.(Arg488Asnfs*10)	c.1471C>T p.(Arg491*)	c.1514-2A>G, p.?	c.1669dup, p.(Tyr557Leufs*13)	c.1696G>T p.(Gly566*)	c.1746_1749del, p.(Asn582Lysfs*3)	c.1889G>A, p.(Trp630*)	c.1889G>A, p.(Trp630*)	c.2041C>T, p.(Gln681*)	c.2209+1G>T, p.?	c.2210-8T>C, p.?	c.2375del, p.(Ala792Valfs*11)	c.2488+1G>A, p.?	c.2503dup, p.(Ala835Glyfs*83)	c.-250_1513+250del	c.-250_1513+250del		c.32T>C, p.(Leu11Pro)	c.38C>T, p.(Ser13Leu)	c.353A>C, p.(Gln118Pro)
Exon/Intron Number	intron 1	exon 3	exon 4	exon 4	exon 6	exon 6	exon 7	exon 7	exon 8	exon 8	exon 9	intron 9	intron 9	exon 11	exon 11	exon 11	exon 12	exon 12	exon 12	exon 12	exon 12	exon 12	exon 12	exon 12	exon 12	exon 12	exon 12	exon 12	exon 12	exon 12	exon 12	intron 12	exon 14	exon 14	exon 15	exon 16	exon 16	exon 16	inton 17	intron 17	exon 19	intron 19	exon 20 (ultimate exon)	exon 1-12	exon 1-12		exon 2	exon 2	exon 5
genomic position (GRCh37) (NC_000021.8)	g.33078671C>T	g.33077737del	g.33076096AAGAT>A	g.33076096AAGAT>A	g.33074168dup	g.33074118G>A	g.33073388G>A	g.33073317del	g.33069007_33069010del	g.33069003_33069004del	g.33068449G>A	g.33068423T>C	g.33068414_33068430del	g.33066563G>A	g.33066544_33066545del	g.33066517C>G	g.33065781G>A	g.33065781G>A	g.33065757G>A	g.33065742G>A	g.33065742G>A	g.33065742G>A	g.33065670G>A	g.33065670G>A	g.33065662_33065663del	g.33065653TTCTC>T	g.33065653TTCTC>T	g.33065653TTCTC>T	g.33065653TTCTC>T	g.33065653TTCTC>T	g.33065649G>A	g.33064764T>C	g.33064189dup	g.33064162C>A	g.33063249_33063252del	g.33060774C>T	g.33060774C>T	g.33060622G>A	g.33057880C>A	g.33057805A>G	g.33057475del	g.33057361C>T	g.33044653dup	intragenic deletion g.33065357_33104255del	intragenic deletion g.33065357_33104255del		g.33078669A>G	g.33078663G>A	g.33074661T>G
gnomAD (version 4) allele count	0	2	0	0	0	0	0	0	0	0	0	0	0	0	0	0	1	1	1	2	2	2	1	1	1	1	1	1	1	1	1	0	0	0	0	0	0	0	0	0	0	0	0	0	0		0	1	0
ACMG classification	likely pathogenic	pathogenic	pathogenic	pathogenic	pathogenic	pathogenic	pathogenic	pathogenic	pathogenic	pathogenic	pathogenic	pathogenic	pathogenic	pathogenic	pathogenic	pathogenic	pathogenic	pathogenic	pathogenic	pathogenic	pathogenic	pathogenic	pathogenic	pathogenic	pathogenic	pathogenic	pathogenic	pathogenic	pathogenic	pathogenic	pathogenic	likely pathogenic	pathogenic	pathogenic	pathogenic	pathogenic	pathogenic	pathogenic	likely pathogenic	uncertain significance	pathogenic	likely pathogenic	uncertain significance	pathogenic	pathogenic		uncertain significance	uncertain significance	uncertain significance
ACMG criteria	PVS1, PM2_Supporting	PVS1, PM2_Supporting, PM6	PVS1, PS2_Moderate, PM2_Supporting, PP1	PVS1, PM2_Supporting, PP1	PVS1, PS2_Moderate, PM2_Supporting, PP3	PVS1, PS2_Moderate, PM2_Supporting	PVS1, PS2_Moderate, PM2_Supporting, PP3	PVS1, PM2_Supporting, PP3	PVS1, PS2_Moderate, PM2_Supporting	PVS1, PM2_Supporting, PP3	PVS1, PS2_Moderate, PM2_Supporting	PVS1_Strength (RNA), PM2_Supporting, PM6	PVS1, PM2_Supporting, PP3	PVS1, PM2_Supporting, PM6	PVS1, PS2_Moderate, PM2_Supporting	PVS1_Strength (RNA), PM2_Supporting	PVS1, PM2_Supporting, PP1	PVS1, PM2_Supporting, PP1	PVS1, PS2_Moderate, PM2_Supporting	PVS1, PM2_Supporting, PP1	PVS1, PM2_Supporting, PP1	PVS1, PM2_Supporting, PP1	PVS1, PS2_Moderate, PM2_Supporting	PVS1, PS2_Moderate, PM2_Supporting	PVS1, PM2_Supporting, PM6	PVS1, PM2_Supporting, PP1	PVS1, PM2_Supporting, PP1	PVS1, PM2_Supporting, PP1	PVS1, PM2_Supporting, PP1	PVS1, PM2_Supporting, PP1	PVS1, PS2_Moderate, PM2_Supporting	PVS1, PM2_Supporting	PVS1, PS2_Moderate, PM2_Supporting	PVS1, PS2_Moderate PM2_Supporting, PP3	PVS1, PM2_Supporting, PP1	PVS1, PM2_Supporting, PP3	PVS1, PM2_Supporting, PP3	PVS1, PM2_Supporting, PP3	PVS1, PM2_Supporting	PS2_Moderate, PM2_Supporting, BS3	PVS1, PM2_Supporting, PP3	PVS1, PM2_Supporting,	PM2_Supporting, PM6	PVS1, PM2_Supporting, PP1	PVS1, PM2_Supporting, PP1		PS2_moderate, PM2_Supporting, PP3	PS2_moderate, PM2_Supporting, PP3	PS2_moderate, PM2_Supporting, PP3
detected by	exome sequencing	exome sequencing	exome sequencing	exome sequencing	exome sequencing	trio exome sequencing	exome sequencing	exome sequencing	genome sequencing	NGS (Intellectual Disability, Epilepsy and Austism gene panel) via comercial lab	trio exome sequencing	exome sequencing	exome sequencing	exome sequencing	trio exome sequencing	exome sequencing	exome sequencing	genome sequencing	genome sequencing	exome sequencing	sanger sequencing	sanger sequencing	trio exome sequencing	trio exome sequencing	exome sequencing	trio exome sequencing	exome sequencing	sanger sequencing	sanger sequencing	sanger sequencing	exome sequencing	exome sequencing	exome sequencing	genome sequencing	trio exome sequencing	exome/panel	exome/panel	genome sequencing	exome sequencing	trio exome sequencing	exome sequencing	exome sequencing	exome sequencing	qPCR	exome sequencing		Autism/ ID Xpanded panel @ GeneDx	trio exome sequencing	trio exome sequencing
test setting: clinical or research (IRB if applicable)	clinical	clinical	clinical	clinical	clinical	clinical	clinical	clinical	clinical	clinical	clinical (consent approved by Ethikkomission des Kantons Zürich)	research	clinical	clinical	research, ethics approval from the Technical University of Munich	clinical	clinical	clinical	research	clinical	clinical	clinical	clinical	clinical (GeneDx)	clinical	The current study was approved by the respective IRBs, specifically the CER (Commission d'éthique de la recherche) of the canton of Vaud (Protocol number: CER-VD 2021-01400) and the Lahore College for Women University.	clinical	clinical	clinical	clinical	clinical	clinical	clinical	100,000 Genomes Project (secondary finding)	clinical	clinical	clinical	clinical	IRB	clinical	clinical	research (IRB-P00032816), subsequent clinical confirmation	clinical	clinical	clinical		clinical	TRANSLATE NAMSE, reanalysis	clinical
inheritance	maternally inherited	unknown (proband adopted, biological parents not available)	de novo	de novo	de novo	de novo	de novo	paternally inherited	de novo	unknown (parental samples not available)	de novo	de novo	unknown (parental samples not available)	not maternally inherited (paternal sample not available)	de novo	not maternally inherited (paternal sample not available)	de novo	not maternal (paternal sample not available)	de novo	maternally inherited (see individual 22)	maternally inherited (see individual 22)	unknown (parents died, samples not available)	de novo	de novo	unknown (parental samples not available)	paternally inherited	paternally inherited	paternally inherited	unknown (father deceased)	paternally inherited	de novo	unknown (biological parents not available)	de novo	de novo	maternally inherited	likely paternally inherited since brother has same variant; father not available for testing	likely paternally inherited since brother has same variant; father not available for testing	de novo	unknown	de novo	unknown (parental samples not available )	maternal	not maternally inherited, (paternal sample not available)	de novo	maternally inherited (see individual 44)		de novo	de novo	de novo
Sanger confirmation	yes	NA	no, but same variant was found in twin	no, but same variant was found in twin	no	yes	?	no	no	no	no		no	yes, in the mother and index case	yes	yes	yes	no	no	yes	yes	yes	no	yes	no	yes	yes	yes	yes	yes	no		yes	not at this stage				no	yes	no, trio WES	no	yes	not found in mother					no	no
additional (de novo) variants?	VUS in KMT2A (NM_001197104.1:c.1358C>T p.(Ala453Val)), inherited from mother (Sanger sequencing)	no	KCNT1, c.2020A>G (p.Met674Val), heterozygous, maternally inherited VUS	KCNT1, c.2020A>G (p.Met674Val), heterozygous, maternally inherited VUS	no	heterozygous pathogenic maternal variant c.895G>C;p.(Val299Leu) in CLCN1 (Myotonia congenita Thomsen) and de novo microdeletion (61,8 kb) in 19q13.41 of unknown significance in array analysis (arr[GRCh37] 19q13.41(53495873x2,53507143_53545708x1,53557622x2) dn, deleted genes ERVV-1, ERVV-2, partially ZNF702P)	EEF2: c.86A>C; VUS; plus deletion 9q33	IRF6 Chr1(GRCh37):g.209961889T>C NM_006147.3:c.1280A>G ,p.(Asp427Gly); heterozygotic; paternal	no	3 additional heterozygous VUS were found: (targeted testing of biological parents was not available) - DLGAP2: c.2674G>C - KDM4B: c.2255_2257dup - TCF4: c.1525G>A	de novo variants: NM_004415.3(DSP):c.6623T>C p.(Met2208Thr),not fitting the phenotype of this individual; predictions mostly benign/tolerated for this variant NM_207410.2(GFRAL):c.1004A>T p.(His335Leu); GFRAL not disease associated NM_003638.2(ITGA8):c.569-7G>A p.?; ITGA8 associated with AR renal hypoplasia/aplasia, no variant on second allele detected	not reported	not reported	no	no	not reported	CAD c.4441C>T heterozygous, uncertain significance (inherited from father), RFT1 c.1331C>T Heterozygous, Uncertain significance (inherited from mother), SPTAN1 c.868G>A Heterozygous, Uncertain significance (inherited from mother)	not reported	no	no	no	no	no	no additional de novo variants, but an inherited homozygous variant of uncertain significance in SRD5A3 (c.951_955del p.(F318S)	no	LZTR1(NM_006767.4):c.1018C>T (p.Arg340Ter), heterozygous	no	NA	NA	NA	no	COL3A1: c.1744G>T	no (not tested)	biallelic WNT10A variants causing hypodontia	MC4R probably pathogenic variant inherited from the father	2p25.3(1,151,154-1,500,627)x1, mat (now not reportable per GeneDx)	2p25.3(1,151,154-1,500,627)x1, mat (now not reportable per GeneDx)	no	NA	no	SCN3A (not testet so far)	no	ARID1B c.3475G>T, p.Gly1159Trp; NPRL3 c.659A>G. p.His220Arg (both maternally inherited, both VUS)	no	no		no	no	no
Birth																											twin	twin
Gestational week	40	unknown (adopted)	32	32	41	40	term	39.5714	39	40	39.1429	39	39	40	39.4286	39	40	42	26	40	41.1429	NA	42	38	41	full term	37	37	NA	41	39+4	33	40+1	40+3	term	38	37	38 (cesarian)	term	41+1	41+1	31	39		39		41	40	40
birth weight in g (z)	3220 (-0.92)	unknown (adopted)	1531 (-0.86)	1559 (-0.79)	3570 (-0.37)	3050 (-1.3)	2910 (-1.33)	3810 (0.94)	3060 (-0.98)	3827 (0.46)	2910 (-1.08)	3200 (-0.34)	average	2800 (-1.87)	3180 (-0.52)	2810 (-1.56)	3880 (0.58)	4000 (0.43)	1080 (1.04)	3600 (-0.05)	3950 (0.45)	NA	3300 (-0.75)	2778 (-1.22)	4590 (1.9)	NA	2600 (-1.13)	2330 (-1.48)	NA	3390 (-0.77)	4028 (1.25)	2013 (-0.18)	3270 (-0.51)	4100 (1.08)	NA	2390 (-2.11)	2679 (-0.95)	3450 (0.32)	NA	3200 (-0.89)	3160 (-0.99)	1930 (0.79)	3000 (-1.12)		3905 (0.97)		3146 (-1.01)	3380 (-0.55)	3200 (-0.96)
birth length in cm (z)	49 (-1.52)	unknown (adopted)	43 (-0.06)	43 (-0.06)	50 (-1.35)	50 (-1.09)		NA	50 (-0.83)	NA	50 (-0.54)		average	51 (-0.65)	52 (0.29)	47 (-2.13)	50.8 (-0.74)		34 (-0.19)	51 (-0.65)	54 (0.37)	NA	50 (-1.09)	NA	56 (1.26)	NA	45 (-2.17)	44 (-2.29)	NA	NA	54 (0.91)	unknown	51 (-0.35)		NA	NA	NA	45 (-2.65)	NA	51 (-0.56)	45 (-3.27)		57 (2.22)		50 (-0.83)			49,0 (-1.52)	NA
birth OFC in cm (z)		unknown (adopted)	unknown	unknown	35.5 (-0.31)	34 (-1.23)		NA	33 (-1.77)	NA	32 (-2.03)		average		34.5 (-0.18)	33.5 (-1.38)	NA		25.5 (0.44)	33.5 (-1.62)	37.5 (1.2)	NA	NA	NA	38 (1.62)	NA	33 (-0.93)	31 (-2.07)	NA	NA	NA	unknown	32 (-2.26)		NA	NA	NA		NA	33 (-1.17)	34 (-0.95)		33.5 (-1.38)		36 (0.54)			35,0 (-0.46)	NA
growth at last investigation
Height in cm (z)	132.7 (-1.63)	165.2 (1.25)	125.6 (-0.12)	132.5 (-0.14) 8 years 5 months	84 (-1.39)	175.4 (-0.53)		106.8 (0.22)	134 (-0.33)	159 (-2.14)	149.4 (0.25)	146.7 (-1.19)	110 (1.62)	185 (1.60)	152 (0.72)	168 (-0.65)	164.5 (-1.09)	123.3 (-4.27)	148 (1.91)	176 (-0.06)	188 (1.39)	175 (+1.07)	120.3 (0.24)	153 (0.09)	126 (2.21)	139 (-4.07)	103 (-0.65)	110.5 (-1.26)	NA	161 (-0.02)	123 (4.11)	164 (-1.72)	93.5 (-0.64)	21 (1.33) 4 years 3 months	154 (-1.54)	140.1 (-0.27)	147.1 (-0.67)	171.3 (0.11)	119 (0.10)	131 (-2.02)	123 (-0.83)	143 (1.10)	168 (-0.09)	165	151.5 (1.58)		137.1 (-1.56)	149,0 (-1.01)	134 (1.24)
weight in kg (z)	29.1 (-1.26)	61.1 (1.10)	31.2 (1.13)	38.4 (1.34) 8 years 5 months	11.3 (-1.06)	51.4 (-2.48)		18.3 (1.84)	27.8 (-0.60)	51.2 (-1.42)	39.4 (0)	48 (0.25)	20 (1.35)	95.4 (1.93)	36 (-0.36)	56 (-0.52)	45.7 (-1.73)	31.55 (-2.25)	65 (2.62)	110 (2.34)	98 (1.68)	80 (+1.98)	28.1 (1.46)	92.8 (2.63)	29 (2.14)	41 (-2.45)	15 (-1.34)	20.1 (0.70)	NA	62.6 (0.88)	27 (3.07)	51.8 (-1.60)	13 (-0.91)	107 (-0.06) 4 years 3 months	83 (1.82)	44.3 (1.07)	69.20 (1.80)	75.6 (1.12)	20 (-0.55)	26 (-1.84)	21 (-1.43)	32.5 (0.25)	NA		51.8 (1.62)		33 (-0.84)	55,6 (0.69)	32.6 (1.23)
OFC in cm (z)	51.5 (-1.48)	52.3 (-1.18)	54 (0.92)	53 (0.32) 7 years	47 (-1.72)	55 (-1.09)		34.8 (-0.37) (measured 4 days after birth)	49 (-2.82)	56 (-0.14)	51.5 (-1.26)		48.2 (-1.27)	56 (0.18)	54 (0.44)	54 (-1.18)	NA	52.8 (-1.29)	not measured	57 (0.39)	63 (3.97)	54	50 (-0.94)		54,5 (1.81)	53 (-1.77)	47 (-2.93)	47.5 (-2.63)	NA	54.5 (-0.33)	51.3 (0.22)	54 (-1.42)	47 (-1.66)	49 (-0.65) 2 years 6 months	55 (0.13)	54 (0.20)	54.5 (0.09)	45.8 (-2.68) 2 years	46 (-4.75)	50 (-2.15)	49 (-2.02)		56 (0.4)	54	53.3 (0.30)			56,0 (0.81)	50.8 (-1.28)
feeding difficulties	no	no	no	no	eat not alone but of everything	no	yes	reflux as a baby	no	decreased appetite and growth delay 7y-11y	yes until age 2 years, only milk no solids	no	no	no	no	normal	no	no	none - obese	N/R	NA	NA	no	NA	breast feeding was not possible (bottle only with special nipple)	no	no	no	NA	no	no	no	no	no	neonatal feeding difficulties	yes	no	no	no	yes, in infancy, no longer present	NA	no	no	no	hyperphagia		no	no	no
Development
Walking at age	18 months	unknown (prior to 3 years)	14 months	14 months	not acquired at 2 years	12 months	4 years	15 months	15 months	24 months	10 months	normal	delayed	12 months	16 months	12 months	11 or 12 months	normal	24 months corrected	18 months	18 months	NA	11 months	12 months	23 months	1,5 years	16 months	18 months	NA	18 months	13-14 months	unknown	15 months	no delay	15 months	10-11 months	13-14 months	14 months (crawling 9 months)	delayed	41 months, crawling at 36 months	2 years	20 months	18 months	delayed due to congenital hip luxation	14 months		17 months	15 months	1.5 years
First words at age	24 months	unknown (prior to 3 years)	12-13 months	12-13 months	2 years	specific age NA, delayed, multiple dyslalia at an age of 5 years	signed first, delayed to after age 4	2 years	7 months	24 months	NA	normal	delayed	18 months	no exact age available (normal, no abnormalities)	12 months	11 or 12 months	no delay	13 months corrected	NA	2.5 years	NA	NA	2 - 3 word sentences by 3 years	12 months (multiple dyslalia)	3 years	15 months	15 months	NA	1 year	18 months	2.5 years	19 months	mild delay	2 years	delayed, details not recalled	12-18 months	18 words at age 2	none	3 years	delayed		2.5 years		unknown		27 months	12 months	2.5 years
speech abilities	able to read and write with difficulties, full sentences at 42 months	speaks in/understands full sentences; however, challenges with communication	WISC Verbal Comprehension Index 84	Normal speech. WISC Verbal Comprehension Index 95. Struggles with reading	2 or 3 words at 2 years	now normal	manages to have a simple conversation, 2-3 word sentences, does not follow two-step commands	speech delay	phrases but has difficulties and stuttering	could not form sentences until 4 years old, support from SLP since 2 years of age, currently has problems with pronunciation	NA	mild delay	delayed	24 months	no problems	speech delay, good conversation	normal	stammer	consistent with level of ID	(especially expressive speech and cognition) delayed	(especially expressive speech and cognition) delayed	NA	complete sentences of at least 6 words	speech is fluent	no (multiple dyslalia, lisping)	normal	delayed	delayed - first sentence 4y	NA	delayed	good understanding, speaks in 2-word sentences at the age of 4 years	decreased speech, some articulation issues	expressive language delay	echolalia when younger	sentences	conversational, but gets speech therapy	conversational but get speech therapy	delayed	yes	40-50 words at age 10.5 years, uses talker	(especially expressive speech and cognition) delayed		speaks in sentences, can read, difficulties writing	normal	3 years		diagnosed apraxia, speaks in sentences, difficulty with back and forth conversations	language development disorder with mild phonological disorder, dysgrammatism, limited active vocabulary and below average language comprehension skills, myofunctional disorder	sentences in English, 4-word combinations in German
ID/DD (mild/moderate/severe), tested IQ?	WISC-III performed at 7Y: "average cognitive development for his age, although very close to the lower average limit".	History of GDD, mild-moderate ID	No. WISC-V Full scale IQ 81	Mild ID. WISC-V Full scale IQ 71	severe? not tested	learning disability	severe	mild	moderate	mild	mild ID, formally tested at age 8 years 2 months (KABC-II with FKI of 67, IDS WP2-4)	IQ: 76	moderate	WISC-III performed at 14Y: mild (Full scale IQ of 64)	developmental delay in early childhood	mild ID (56-63)	no ID, no DD; formal IQ testing at 15 years, score = 101, average	moderate	moderate; FSIQ 70 measured age 9 years (WAIS test)	mild ID (tIQ 62 WISC-V), poor short term memory	mild ID (tIQ 63 SON-R), problems with calculations, poor short term memory	learning difficulties, problems with calculations, poor short term memory	SON-R 2-8: IQ 85	verbal comprehension index of 76, visual spatial index of 53, fluid reasoning index of 51, working memory index of 45, and processing speed index of 49. Receptive one-word picture vocabulary test in Spanish with Standard Score of 66. ABAS-3 composite score 70. Overall this was consistent with intellectual disability	attention deficit hyperactivity disorder	moderate ID	mild (no IQ)	mild (no IQ)	mild (normal work, learning difficulties in infancy)	mild (reading at 10 years)	at a calendar age of 39 months, he had a cognitive age of 25 months	IQ 68	IQ not tested, BSID III at age of 32 months: raw value 79, scaled 95	ADHD, mild ASD	mild	DD, learning support in regular education with IEP for speech and help with math	life skills (mom does no recall IQ), but presumably <70 if in life skills	WISC-IV (at age 7 years) General abilities index (GAI)=74 Verbal comprehension = 83. Perceptual resoning = 71. Working memory = 77. Processing speed = 61.	yes	DD/ID, no formal IQ test recently, developmental age tested at age 8 years corresponded to 2-3 yrs	mild ID (tIQ 58 SON-R)		IQ 62 (tested at age 8 years)	learning difficulties	IQ: 85		reading, reading comprehension, numerical skills, spelling and writing below average. Neuropsych testing showed cognitive abilities within the low average range. Diagnosed specific learning disorder	IQ: 75	IQ 80-85
developmental regression	no	no	no	no	no	no	no	no	no	no	no	no	now stable	no	no	no	no	no	no	N/R	N/R	N/R		no	no	NA	no	no	no	no	no	no	no	no	no	no	no	no	yes	no	no		no	no	no		no	no	no
neurological/behavioural anomalies
seizures (age of onset, kind of seizures, EEG anomalies)	no clinical evidence of epilepsy. 32 months: EEG hypnic jerks and 1-2 right-sided frontal spikes. considered normal with paroxysmal activity densities during non-REM in anterior cerebral hemispheres.	no	7 years 2 months: focal motor seizures. EEG: multifocal spikes most commonly in the right and left centro-temporal regions, abundant/sleep-activated . Well controlled on oxcarbazepine monotherapy	6 years 9 months: focal motor seizures. EEG: Spike/polyspike and slow wave discharges multifocally: right temporal maximal with a broad field (T8>F8/+/-F4C4) and synchronously or asynchronously the left temporal (F7T7) at times involving the left frontocentral regions (F3C3). marked sleep activation. variable spike index 50-78% primarily during sleep. Improved with clobazam, levetiracetam and oxc…	no	no seizures, normal EEG	myotonic and generalilzed tonic-clonic seizures	no	1 year: generalized tonic-clonic convulsive seizures, EEG normal	no	no	no	4 years: tonic spasm	no	no	no	13 years: generalized tonic clonic, 23 hr continueous video EEG: Activity: sharp waves right posterior and left posterior head regions and intermittent slow right posterior head. Impression: suggestive of cortical dysfunction and epileptogenicity most prominently involving right > left posterior quadrants. Breakthrough seizures on levetiracetam.	no	9 months: polymorphic seizures with polymorphic waveforms. Onset at 9 months corrected	4 years: benign focal complex seizures, 1x generalized seizures; EEG: multifocal sharp waves	no	NA, multiple EEGs in childhood for unclear movement disorder	NA	no	no (EEG normal)	3-4years: EEG abnormalities, now normal	no	no	no	no	2x epileptiform activity in the right temporal lobe without any clinical signs of epilepsy	no	2 years 4 months: focal motor seizure with impaired awareness, secondary bilateral tonic-clonic seizure, status epilepticus, interictal EEG unremarkable	no	8 years: generalized	< 2 year: febrile seizures; currenlty episodes of kicking and screaming that he does not remember with normal EEG	<3 years: febrile seizures , same episodes of kicking, screaming that he does not remember, normal EEG	no	no	2-3 years: febrile seizures; 8 years: epilepsy, treated with lamotrigin	2 years: repetitive generaliced tonic clonic seizures and absence epilepsy; EEG: polyspikes and waves	no	focal seizures with secondary generalization, treated with oxcarbazepine, pathologic EEG	yes (generalized tonic-clonic seizures from age 15: anti-epileptic treatment until age 25)	no		2 seizures: first at 11 years (2 minute tonic seizure, followed by a ~5 minute post ictal period), second at 11 years 8 months (GTC). Abnormal EEG (bifrontal discharges)	febrile convulsions up to 5 years of age	no
MRI anomalies	MRI at 30 months: Periventricular white matter hyperintensities, particularly in posterior site; Periatrial white matter volume reduction probably due to periventricular leukomalacia or due to in utero events.	MRI at 8 years: unremarkable; a few small nonspecific foci of FLAIR/T2 hyperintensity in the cerebral white matter. Some mild prominence of the ventricles	no	no	Mega cisterna magna and retrocerebellar arachnoid cysts	not performed	Arnold-Chiari malformation type 1; communicating hydrocephalus, with dilatation of the lateral ventricles and the third ventricle	NA	no	NA	asessment planned	NA	normal	no relevant alterations	MRI not performed	no MRI	no	NA	no	NA	NA	NA	NA	underdeveloped sella though the pituitary gland and stalk are present without gross mass lesion. Normal MRI appearance of the orbits and optic apparatus. Paranasal sinus mucosal disease and bilateral mastoid fluid.	NA	NA	NA	NA	NA	NA	no	NA	no	NA	no	h/o chiari s/p decompression, normal brain	no	no	peri-trigonal and subcortical white matter abnormalities and dilated perivascular spaces	no (apart from enlarged ventricles)	no	periventricular leukomalacia	no	NA	no		unknown	no	not performed yet
Muscular hypotonia/hypertonia	no	normal tone; stiffness at bilateral ankles	no	no	no	muscle cramps in hands and arms since youth (Myotonia congenita Thomsen)	hypotonia	no	no	mild muscular hypotonia as a toddler	no	no	hypertonia	no	no	no	no	no	hemiplegia	N/R	N/R	N/R	yes	no	hypotonia (moderate)	no	no	no	no	no	no	no	no	no	no	normal tone	no	no	no	yes in early childhood	N/R	yes - spastic diplegia	no		no		no	yes, spastic paraparesis	mild hypotonia
other neurological anomalies	no	no			episodes of axial stiffness (many seconds)	no	sensorineural hearing loss	no	no	no	no	Mild hyperlaxity in upper limbs	no	no	no	no	no	no		fine/gross motor coordination problems	NA	N/R	no	no	clumsy	NA	no	no	no	no	no	contractures of fingers, hammer toes, pes cavus, tight heels, walks on balls of feet	no	no		chiari malformation	no	no	no	no	N/R		no		no		no	sensorineural hearing loss	no
behavioral anomalies (formal autism test?)	stereotyped behaviors with bilateral hand flapping and arm extension when anxious or nervous. Formal autism test negative	anxiety, anger, autistic features - does not understand social cues, challenges making friends, anxious with changes to routine/new situations (awaiting formal autism assessment)	Attention and executive weakness raise concern for ADHD but do not reach diagnostic criteria	ADHD, adjustment disorder	no	ADHD	yes, repetitive behaviors and some OCD features	no formal autism test performed, hyperactive behavior	aggression, hyperactivity	ADHD	ADHD	ADHD	yes, ADHD	no	a very stubborn infant (cyanotic episodes)	no	ADHD, social anxiety, test anxiety	ADD, anxiety	no formal autism test, aggressive at times	ADHD, hyperactivity, aggression, washing compulsion	hyperactivity, aggression, psychomotor agitation, compulsory behavior, hyperkinetic movement disorder (craniofacial tics)	hyperactivity, hyperkinetic movements (craniofacial tics)	temper tantrums, aggressiveness, over-friendly, binge eating, trichotillomania	Never dx with autism	articulation of sounds inappropriate to the situation (e.g. animal sounds), disturbs only in larger groups	aggressive	no	concentration difficulties	no	concentration difficulties, agitation	yes, hyperactive (motor), repetitive behaviour, need for clarity and predictability, easily overstimulation	ADHD, tic disorder	abnormal affect, e.g. inappropriate crying	ASD confirmed (mild)	hyperactivity	yes, has autism ADHD, behavioral concerns include aggression, kicking, screaming, seems very oppositional on exam	yes, has autism ADHD, behavioral concerns include aggression, kicking, screaming	ADHD, tantrum crises, destructive behavior, immature behavior, problems in expressing himself, in general happy	hyperactive, disruptive behavior, emotional lability	hyperactivity, reduced awareness of dangerous situations, repetitive and stereotyped behavior, high probability of autism spectrum disorder in the test	tantrums	no	no	no	yes (hetero-aggressive behavior, stereotypies)		diagnosed generalized anxiety disorder, ADHD- Inattentive type and Autism spectrumd disorder	mild disturbance of social behavior with shyness	ADHD
sleeping difficulties	no	snores, breathes with mouth open, pauses in breathing, fatigued during day; awaiting sleep study	Occasionally wakes up screaming	nocturnal seizures	yes	normal, besides daytime sleepiness (Myotonia congenita Thomsen)	yes, fragmented sleep	she has difficulty sleeping through the night sometimes (but not every night)	no	no	no	mild	NA	no	no		no		pronounced - sleep disordered breathing with sleep apnoea	no	no	no	no	sleeps well, 9 pm - 6:30 am per parent report	no	yes	difficulties in falling asleep - no nap when younger	no nap when younger	no	no	no	no	no	no		yes, clonidine helps	yes, clonidine helps	no	no	no	sleep disturbance with tantrums	no	no	no	normal		no	no	no
Malformations/organ abnormalities
Cardiac defect	no	normal echo at 12 years	no	no	no	no	no	no, cardiological screening was normal	no	VSD	NA	no	NA	no	no	no	no	no	no	N/R	N/R	N/R	no	no, normal echo in 2023	no	no	NA	NA	NA	NA	NA	2 syncopal episodes but no workup	no	no	no	small PFO, tiny PDA	no	no	no	persistent foramen ovale (PFO)	N/R	no	no	unknown	no		no	no	no
Renal anomalies	NA	normal renal US at 12 years	no	no	no	NA	no	no	no	no	multicystic dysplastic kidney unilaterally	no	NA	NA	multicystic left kidney	no	no	no	no	N/R	N/R	N/R	no	renal U/S: slightly malrotated R kidney	no	no	no	NA	NA	NA	prenatal: hydronephrosis left kidney (estimated kidney function 22%) due to UPJ stenosis for which he had surgery	no	no	no	no	not assessed	not assessed	no	no	no	N/R	no	no	unknown	no		no	no	no
Urogenital anomalies	no	no	no	no	no	unilateral hydrocele testis in neonatal period	no	no	bilateral hydrocele	no	no	no	NA	no	no	cryptorchidism	no	no	unilateral cryptorchidism	scallop scrotum	N/R	N/R	no	no	no	no	no	extragenital hypoplasia	NA	no	UPJ stenosis	no	no	no	no	no	no	little penis, small testicles,	no	no	N/R	no	mild phimosis in infancy, no operation needed	unknown	sacral dimple, enuresia		no	no	mild phimosis, no operation needed
GI anomalies	no	no	no	no	no	no	tracheoesophageal fistula	no	no	no	feeding difficulties and only soft food until age 2 years; afterwards no problems	no	NA	no	no	no	no	lactose intolerant	no	N/R	N/R	irritable stomach	no	hepatic steatosis	no	no	no	no	NA	no	episodes of abdominal pain and vomiting, blushing and fatigue	no	no	no	no	no	no	no	hepatomegaly	constipation in early childhood, later tendency to diaorrhea (gluten intolerance)	N/R	no	no	unknown	unknown		no	no	no
Skeletal anomalies	no	bilateral pes cavus and ankle stiffness	no	no	no	clubfoot, scoliosis , diagnosed with 26 years	thoracolumbar kyphosis, club feet, ulnar deviation of hands, short tapering fingers	no	no	right-handed single transverse palmar crease, bilateral sandal gap	large hands, long foot, sandal gap	no	NA	no	no	no	club foot	broad halluces broad thumbs	no	bilateral indicated sandal gap	bilateral indicated sandal gap	bilateal indicated sandal gap, bilateral hallux, dysplastic nails of the feet	no	mild scoliosis, left thumb clinodactyly	no	no	no	no	NA	5th finger brachydactyly	pes planovalgus	born with unilateral clubfoot	postpartal turricephaly, no treatment necessary	no	2/3 toes partial syndactyly	B clubfoot, sacral dimple	no	no	long and narrow femoral necks, and irregular stippled appearance of greater trochanters, and frayed and flared distal femoral metaphyse	bilateral hip dysplasia (acetabuloplastic)	unilateral hip dysplasia, non-specific joint pain	femoral anteversion, bilateral equinus deformities	no	unknown	unknown		5th finger clinodactyly bilaterally	no	mild pes planus
Eye abnormalities	right eye vertical nystagmus, strabismus	strabismus s/p repair	no concerns. Pt has not had formal eye exam	no concerns. Pt has not had formal eye exam	no	no	far-sighted	no	no	no	no	strabismus and hyperopia	NA	myopia	no	strabismus, hypermetropia	wears glasses	no	no		NA	bilateral cataract	no	nystagmus dx 3 months old	no	no	strabismus	no	NA	no	no	no	no	no	strabismus	astigmatism	astig and Duane's anomaly	no (ophthalmologic test done)	no	no, but vision not clear (holds objects very close)	hypopigmentation of the fundus, strabismus	strabismus	wears glasses (myopic)	hypermetropia, astigmatism	no		no	no	no
Facial dysmorphism	yes	relative microcephaly, coarse facies, deep set eyes, infraorbital creases, high nasal bridge with broad nasal base/tip, short philtrum, prominent lips, high arched palate, widely spaced teeth	no	no	round head, long philtrum, broad nose bridge, prominent ears	no	bilateral epicanthal folds, long midface, retrognathia, borderline low-set ears with thin helices, small mouth, medial thinning of eyebrows	epicanthic folds, broad nasal base, smooth philtrum, low-set ears	slight prognasthism, hypertelorism	long face, thick eyebrows, low anterior hairline, low posterior hairline, prominent nasal bridge, mildly convex nasal ridge, posteriorly rotated ears, exaggerated cupid's bow, mandibular prognathia	oval face, broad eyebrows, deep-set eyes, broad nasal tip, thick nasal alae, chin with horizontal crease, U-shaped upper lip vermilion, everted lower lip vermilion, long, smooth philtrum, full cheeks, low-set posteriorly rotated ears, retrognathia	broad forehead, thick arched eyebrows, almond-shaped eyes, bulbous nasal tip and deep-set bridge of nose. Narrow palate. Hirsutism in extremities.	NA	yes	no	narrow palpebral fissures	no	synophrys bushy eyebrows long palpebral fisures epicanthus	tented mouth, short nose, upsweep to is eyebrows, long ears, pointed chin	hypertelorism, epicanthus, wide nasal root, bulbous nasal tip, deep philtrum, full lower lip, tapered fingers	macrocephaly, epicanthus and tapered fingers (as child), hypertelorism, bushy eyebrows, wide nasal root, bulbous nasal tip, deep philtrum, full lower lip	bushy eyebrows, wide nasal root, bulbous nasal tip, deep philtrum, full lower lip	yes	no	large head circumference (P90-97)	no	synophris, hypertelorism, short philtrum, epicanthus, anteverted nares, depressed nasal bridge	depressed nasal bridge, hypertelorism, short philtrum, epicanthus, 5th finger brachydactyly	synophris, prognathism, depressed nasal bridge	synophris, prognathism, depressed nasal bridge, hypertelorism, short philtrum	no	upslanting/short palpebral fissures, small ear lobes, thin ear helices, prominent antihelices, small ears, smooth philtrum, recessed chin with overbite, downturned corners of the mouth	NA	WNT10A hypodontia	coarse face, bilateral epicanthus, large low set ears, large nose, bitemporal constriction, long philtrum	not overtly dysmorphic	not overtly dysmorphic	no	no	epicanthus, deep set eyes, full lips, large protruding ears, two small right preauricular skin tags	strabismus		no, long face, large ears	synophris, coarse facial features	synophris, coarse facial features, high insertion of columella		no. PE findings: fleshy ear lobes	no	not obvious (family from the Phillippines)
Other
	mother has epilepsy. She took 1000mg of valproate per day, clinical phenotype not in accordance with valproate embryopathy		large raised birthmark on leg			increased sweating, Myotonia congenita Thomsen	cleft lip and palate	desaturations a few weeks after birth while feeding, submucous cleft palate (probably due to IRF6 variant), Grommets three times	autoimmune thyroiditis and adrenal insufficiency	not toilet trained until 6 years, clumsiness. Short stature (mild). Bone age (11 compared to chronological 14)				mother with NF1 with molecular confirmation (17q11.2 deletion). Array performed in index case normal.	we just started targeted diagnostic in urine and buccal swap	sacral dimple			hypothyroidism	adenotomy with paracentesis (6 years)	adenotomy with paracentesis (5 years)	poor dental status	prenatal SNP - microarry: normal	obesity	unilateral knee pain		brittle nails, hypogammaglobulinemia	brittle nails	diabetes	obesity	abdominal pain, sometimes with vomiting, blushing and fatigue	prenatal alcohol exposure so also given a diagnosis of fetal alcohol spectrum disorder					obese, incontinent of stool	late puberty, right sided gynecomastia B3, genital development G3, pubic hair PH3, armpit hair yes, testis volume with palpation (8 ml both sides) IGF-1 -1,36 SD; Truncal obesity even though BMI is normalizing						hyperthyroidism	hypertrichosis				hashimoto thyreoiditis, frenulectomy as newborn
F, family; NA, not available/not applicable; DD, developmental delay; ID, intellectual disability; neonatal Z-scores according to Voigt data, pediatric Z-scores according to KiGGs data
[truncated: 2 more columns]
