# Supplementary material for: Further delineation of the SCAF4-associated neurodevelopmental disorder
Source: Eur J Hum Genet. 2024 Dec 12;33(5):588–94. doi: 10.1038/s41431-024-01760-2 (PMC12048650; doi:10.1038/s41431-024-01760-2)
Supplement: Supplementary file 2 — Supplementary Table S2 [file 41431_2024_1760_MOESM2_ESM.xlsx]

## Sheet: Tabelle1
Individuals with additional variants
Individual	1	3	4	6	7	8	10	11	17	24	26	32	34	35	36	37	41	43	50
Variant in SCAF4 (NM_020706.2, NP_065757.1)	c.31-1G>A, p.?	c.299_302del p.(Tyr100Phefs*10)	c.299_302del p.(Tyr100Phefs*10)	c.571C>T, p.(Gln191*)	c.697C>T, p.(Gln233*)	c.768del, p.(Phe257fs*89)	c.839_840del, p.(Glu280Glyfs*82)	c.1045C>T, p.(Gln349*)	c.1339C>T, p.(Arg447*)	c.1450C>T, p.(Arg484*)	c.1463_1466del, p.(Arg488Asnfs*10)	c.1514-2A>G, p.?	c.1696G>T p.(Gly566*)	c.1746_1749del, p.(Asn582Lysfs*3)	c.1889G>A, p.(Trp630*)	c.1889G>A, p.(Trp630*)	c.2375del, p.(Ala792Valfs*11)	c.2503dup, p.(Ala835Glyfs*83)	c.1621C>G, p.(Pro541Ala)
Additional Variant(s)	VUS in KMT2A (NM_001197104.1:c.1358C>T p.(ALA453Val)), maternally inherited	VUS KCNT1: c.2020A>G (p.Met674Val), heterozygous, maternally inherited	VUS KCNT1: c.2020A>G (p.Met674Val), heterozygous, maternally inherited	Likely Pathogenic variant in CLCN1 (Myotonia congenita Thomsen): c.895G>C, p.(Val299Leu), heterozygous, maternally inherited and de novo microdeletion (61,8 kb) in 19q13.41 of unknown significance in array analysis (arr[GRCh37] 19q13.41(53495873x2,53507143_53545708x1,53557622x2) dn, deleted genes ERVV-1, ERVV-2, partially ZNF702P)	VUS in EEF2, c.86A>C, p.(Asp29Ala) and deletion 9q33	VUS in IRF6 Chr1(GRCh37):g.209961889T>C NM_006147.3:c.1280A>G p.(Asp427Gly); heterozygous, paternally inherited	3 additional heterozygous VUS were found: (targeted testing of biological parents was not available) DLGAP2: c.2674G>C p.(Glu892Gln), KDM4B: c.2255_2257dup p.(Asp752dup), TCF4: c.1525G>A p.(Gly509Ser)	Likely benign variants in NM_004415.3(DSP):c.6623T>C p.(Met2208Thr), de novo NM_207410.2(GFRAL):c.1004A>T p.(His335Leu); GFRAL not disease associated, de novo NM_003638.2(ITGA8):c.569-7G>A p.?; ITGA8 associated with AR renal hypoplasia/aplasia, de novo, no variant on second allele detected	VUS in CAD: c.4441C>T p.(His1481Tyr) heterozygous, paternally inherited, VUS in RFT1: c.1331C>T p.(Thr444Met) heterozygous, maternally inherited, associated with RFT1-congenital disorder of glycosylation, VUS in SPTAN1: c.868G>A p.(Val290Ile) heterozygous, maternally inherited, associated with early infantile epileptic encephalopathy with suppression bursts	VUS in SRD5A3: c.951_955del, p.(Phe318Ser) homozygous, inherited	Pathogenic/likely pathogenic or VUS in LZTR1(NM_006767.4): c.1018C>T, (p.Arg340Ter), heterozygous, associated with Noonan syndrome 10	Likely pathogenic variant in COL3A1: c.1744G>T p.(Gly582Cys), associated with Vascular Ehlers-Danlos Syndrome	Pathogenic biallelic variants in WNT10A, causing hypodontia	Likely pathogenic variant in MC4R, paternally inherited	Deletion 2p25.3(1,151,154-1,500,627) heterozygous, maternally inherited	Deletion 2p25.3(1,151,154-1,500,627) heterozygous, maternally inherited	VUS in SCN3A	ARID1B: c.3475G>T, p.Gly1159Trp; NPRL3: c.659A>G. p.His220Arg (both maternally inherited, both VUS)	Likely pathogenic or VUS in TLK2: c.1760T>G p.(Ile587Arg), inherited, associated with intellectual disability
gnomAD (version 4) allele count	1	113	113	CLCN1: 9	EEF2: 0	1	DLGAP2: 2, KDM4B: 0, TCF4:0	DSP: 6, GFRAL: 0, ITGA8: 47	CAD: 0, RFT1:828, SPTAN1: 3	0	0	0						ARID1B:0, NPRL3:0	1
ClinVar annotation	not in ClinVar	annotated as VUS	annotated as VUS	CLCN1 variant annotated as likely pathogenic or VUS	EEF2 variant not in ClinVar	not in ClinVar	DLGAP2 annotated as VUS, KDM4B and TCF4 variant not in ClinVar	DSP, GFRAL variants not in ClinVar, ITGA8 annotated as likely benign	all variants annotated as VUS	not in ClinVar	conflicting interpretation	likely pathogenic						not in ClinVar	conflicting interpretation
Mild ID/DD	1	0	1	1	0	1	1	1	0	0	0	1	1	1	1	1	1	1	1
Moderate ID/DD	0	0	0	0	0	0	0	0	0	1	1	0	0	0	0	0	0	0	0
Severe ID/DD	0	0	0	0	1	0	0	0	0	0	0	0	0	0	0	0	0	0	0
Seizures	0	1	1	0	1	0	0	0	1	0	1	0	0	1	1	1	1	1	0
Behavioral anomalies	1	1	1	1	1	1	1	1	1		1	1	1	1	1	1	1	0	1
Muscular hypotonia	0	0	0	0	1	0	1	0	0	0	0	0	0	0	0	0		0	1
Muscular hypertonia	0	0	0	1	0	0	0	0	0	0	0	0	0	0	0	0		0	0
Microcephaly	0	0	0	0			0	1		0	0	0	0	0	0	0	1	0
Eye abnormalities	1	0	0	0	1	0	0	0	1	1	0	0	0	1	1	1	1	1	0
Facial dysmorphism	1	0	0	0	1	1	1	1	0	0	0	1	1	1	0	0	1	0	1
Short stature	0	0	0	0		0	1	0	0	0	1	0	0	0	0	0	1	0	1
Sleeping difficulties	0	1	1	1	1	1	0	0	0	0	1	0	0		1	1	1	0	1
Feeding difficulties	0	0	0	0	1	1	1	1	0		0	0	0	1	1	0		0	0
Urogenital anomalies	0	0	0	1	0	0	0	0	0	0	0	0	0	0	0	0		1	0
Renal anomalies		0	0		0	0	0	1	0	1	0	0	0	0				0	0
Skeletal anomalies	0	0	0	1	1	0	1	1	1	1	0	1	0	1	1	0	1	0	0
Heart anomalies	0	0	0	0	0	0	1		0	0	0		0	0	1	0	0	0	0
Legend:
shows trait	1
does not show trait	0
unknown
